# Supplementary material for: Resolution of SLC6A1 variable expressivity in a multi-generational family using deep clinical phenotyping and Drosophila models
Source: medRxiv. 2024 Sep 28:2024.09.27.24314092. Preprint. [Version 1] doi: 10.1101/2024.09.27.24314092 (PMC11469343; doi:10.1101/2024.09.27.24314092)
Supplement: Supplement 7 — Table S1 Genotype and phenotypes of individuals with SLC6A1 variants as noted in this study. [file media-7.xlsx]

## Sheet: Sheet1
Referral Source	Individuals	Inheritance	chr_position (hg19)	ref	alt	variant_c_NM_003042.3:	variant_p_NP_003033.3:	variant_type	ACMG Classification	HPO terms	RNAP	Genome Connect
UDN	UF1	Inherited	3:11067967	G	T	c.1000G>T	p.A334S	missense	Variant of uncertain significance (VUS)	HP:0100543,HP:0001250,HP:0002353,HP:0000717,HP:0000750,HP:0007064,HP:0000817	No	No
BCM_BGR	BGR1	unknown	3:11059001	A	AA	c.104dupA	p.K36Efs*171	frameshift	Likely pathogenic	HP:0000540,HP:0000722,HP:0000729,HP:0000736,HP:0001263,HP:0001290,HP:0002353,HP:0002354,HP:0002376,HP:0002463,HP:0007270,HP:0100543	Yes	Yes
BCM_BGR	BGR2	de novo	3:11059027	C	T	c.130C>T	p.R44W	missense	Pathogenic	HP:0000729,HP:0001263,HP:0002353,HP:0002354,HP:0002370,HP:0006919,HP:0012389,HP:0100543,HP:0007270	No	Yes
BCM_BGR	BGR3	unknown	3:11059120	G	A	c.223G>A	p.G75R	missense	Pathogenic	HP:0000565,HP:0000717,HP:0000733,HP:0000736,HP:0001249,HP:0001250,HP:0001263,HP:0001290,HP:0001622,HP:0002353,HP:0002360,HP:0006919,HP:0007663,HP:0011968,HP:0100021,HP:0100543,HP:0100716	No	Yes
BCM_BGR	BGR4	de novo	3:11059621	G	A	c.331G>A	p.G111R	missense	Pathogenic	HP:0000256,HP:0000717,HP:0000733,HP:0000736,HP:0000739,HP:0000750,HP:0001250,HP:0001263,HP:0001290,HP:0001382,HP:0002353,HP:0006919,HP:0011968,HP:0100543	No	Yes
BCM_BRG	BGR5	de novo	3:11067472	C	T	c.863C>T	p.A288V	missense	Pathogenic	HP:0000483,HP:0000540,HP:0000717,HP:0001263,HP:0001288,HP:0001290,HP:0001337,HP:0001999,HP:0002353,HP:0002376,HP:0004322,HP:0000256,HP:0002121,HP:0000736,HP:0040115,HP:0025401	No	Yes
BCM_BRG	BGR6	Inherited: Mother mosaic	3:11067472	C	T	c.863C>T	p.A288V	missense	Pathogenic	HP:0000737,HP:0000752,HP:0001337,HP:0002020,HP:0002072,HP:0002197,HP:0100022,HP:0100710,HP:0011968,HP:0007166	No	No
BCM_BRG	BGR7	de novo	3:11067472	C	T	c.863C>T	p.A288V	missense	Pathogenic	HP:0000252,HP:0000717,HP:0000733,HP:0000736,HP:0001188,HP:0001250,HP:0001263,HP:0001290,HP:0001344,HP:0002353,HP:0011968,HP:0100543,HP:0000490	Yes	Yes
BCM_BRG	BGR8	de novo	3:11067498	G	A	c.889G>A	p.G297R	missense	Pathogenic	HP:0007270,HP:0001263,HP:0001508,HP:0004322,HP:0008897,HP:0025401,HP:0030148,HP:0000193,HP:0030826,HP:0002360,HP:0012732	Yes	Yes
BCM_BRG	BGR9	de novo	3:11067498	G	A	c.889G>A	p.G297R	missense	Pathogenic	HP:0000147,HP:0000750,HP:0001263,HP:0001270,HP:0001328,HP:0011152,HP:0002353,HP:0000736,HP:0100543	Yes	Yes
BCM_BRG	BGR10	de novo	3:11067493	C	T	c.884C>T	p.S295L	missense	Likely pathogenic	HP:0000736,HP:0000739,HP:0001263,HP:0001290,HP:0002353,HP:0002354,HP:0002533,HP:0002579,HP:0006919,HP:0011968,HP:0031432,HP:0100543,HP:0002360,HP:0030826,HP:0011149,HP:0025401,HP:0001622	Yes	Yes
BCM_BRG	BGR11	unknown	3:11068037	C	T	c.1070C>T	p.A357V	missense	Pathogenic	HP:0000708,HP:0000733,HP:0000736,HP:0000739,HP:0001260,HP:0001263,HP:0001337,HP:0002353,HP:0002474,HP:0012171,HP:0000565,HP:0011149	No	Yes
BCM_BRG	BGR12	unknown	3:11070969-11070970	C	C/-	c.1255delC	p.R419Afs*15	frameshift	Pathogenic	HP:0000540,HP:0000708,HP:0000722,HP:0000729,HP:0000736,HP:0000739,HP:0001263,HP:0001290,HP:0001337,HP:0001382,HP:0002197,HP:0002353,HP:0002354,HP:0004322,HP:0007018,HP:0100543	No	Yes
BCM_BRG	BGR13	de novo	3:11075427	T	C	c.1527+2T>C	p.A509*	splice	Likely pathogenic	HP:0001337,HP:0002353,HP:0002474,HP:0004305,HP:0000565,HP:0001263,HP:0000729,HP:0010819	No	Yes
